# Supplementary material for: Immunotherapy-resistant acute lymphoblastic leukemia cells exhibit reduced CD19 and CD22 expression and BTK pathway dependency
Source: J Clin Invest. 2024 Feb 20;134(8):e175199. doi: 10.1172/JCI175199 (PMC11014656; doi:10.1172/JCI175199)
Supplement: Supporting data values [file jci-134-175199-s101.xlsx]

## Sheet: Fig 1B
Nalm-6 cell line
HD37/anti-CD19 [ M ]	% Viability Nalm-6 Parental				% Viability Nalm-6 Resistant
1e-08	9.23218	9.35911	9.40284	8.61056	89.1497	76.4336	70.3814	73.3883
2.5e-09	11.5094	10.1035	9.54841	9.75517	93.8937	86.2352	75.489	82.8205
6.25e-10	10.7008	11.5379	9.85375	11.3985	104.653	97.8393	92.0141	85.6446
1.56e-10	12.5065	15.4234	14.0114	12.6862	108.576	111.348	100.306	94.0283
3.91e-11	21.6589	28.7575	26.8037	26.2949	114.27	95.4711	98.6146	92.3508
9.77e-12	71.7325	65.1504	64.1279	58.0784	119.832	96.9101	101.814	86.6584
2.44e-12	85.3188	81.9179	78.644	92.0367	101.598	101.285	95.3807	86.3852
6.1e-13	82.7605	84.5052	84.9441	96.8748	99.3533	106.633	102.11	89.3305
1.53e-13	100.179	100.51	90.8434	99.3868	98.6857	101.948	82.3434	87.4029
1e-14	102.247	98.3424	100.582	102.671	103.772	95.8444	102.347	94.9267

## Sheet: Fig 1C
REH cell line
HD37/anti-CD19 [ M ]	% Viability REH Parental				% Viability REH Resistant
1e-08	6.41	5.55	5.77	5.16	82.33	64.97	66.24	77.51
2.5e-09	4.79	4.08	5.12	4.54	83.82	88.46	83.11	79.45
6.25e-10	4.21	5.52	5.78	5.85	87.96	82.9	85.49	80.22
1.56e-10	7.94	6.86	7.74	5.96	85.71	88.71	87.93	92.41
3.91e-11	38.98	30.5	35.84	27.39	90.56	87.69	82.17	82.13
9.77e-12	89.59	88.58	88.06	82.63	92.75	87.97	93.6	88.15
2.44e-12	89.88	86.18	94.77	101.23	90.04	89.24	91.5	87.95
6.1e-13	99.47	105.72	100.91	91.19	91.57	95.41	98.66	85.92
1.53e-13	98.36	97.48	109.55	96.93	103.82	96.06	98.27	96.09
1e-14	98.8756	101.863	95.7116	104.156	101.498	99.2447	101.905	100.761

## Sheet: Fig 1D
	Cell Density
Hours	Nalm-6 Parental			Nalm-6 Resistant			REH Parental			REH Resistant
0	1000000	1000000	1000000	1000000	1000000	1000000	1000000	1000000	1000000	1000000	1000000	1000000
24	1912000	1992000	1754000	1158000	1204000	1076000	1380000	1356000	1382000	1180000	918000	854000
48	3580000	3040000	3020000	2480000	2080000	2280000	2720000	2760000	2020000	1352000	1152000	1464000
72	5100000	5380000	5160000	3580000	3620000	3880000	4760000	4940000	4400000	2060000	1738000	1946000
96	6820000	8280000	7720000	5860000	5580000	6220000	7280000	7080000	7140000	4700000	3180000	3220000

## Sheet: Fig 3C
Patient	CD19 antigen binding capacity pre-treatment	CD19 antigen binding capacity post-treatment
1	9601	4583
2	15002	0
3	10152	5507
4	20363	0
5	5125	0
6	10149	N/A
7	4944	N/A
8	11753	0
9	N/A	N/A
10	9058	1585
11	1701	742

## Sheet: Fig 3D
Patient	CD22 antigen binding capacity in CD19+ cells	CD22 antigen binding capacity in CD19neg/dim
1	5499	1383
2	6276	3695
3	20825	1389
4	9506	3355
5	7929	5384
6	4293	1171
7	6572	2259
8	5025	920
9	2477	1259
10	7866	2028
11	13452	6992

## Sheet: Fig 5C
	Densitrometry from Western blot
Western blot condition	p-ERK/actin	T-ERK/Actin	p-Erk/T-Erk ratio
Raji	1.26418	1.11998	1.12875
Raji Trametinib	0.352451	0.96775	0.364197
Raji Ibrutinib	0.53105	1.04514	0.508112
Raji CD19-KO	1.10209	1.14987	0.958444
Raji CD19-KO Trametinib	0.375396	0.957288	0.392145
Raji CD19-KO Ibrutinib	0.57736	1.30744	0.441597

## Sheet: Fig 5D
	Densitrometry from Western blot
	p-BTK/Actin	Total BTK/Actin	p-BTK/BTK ratio
Nalm6-P	0.0679736	0.627217	0.108373
Nalm6-P Trametinib	0.211844	0.972945	0.217735
Nalm6-P Ibrutinib	0.00100146	0.953279	0.00105054
Nalm6-R	0.203225	0.747539	0.271858
NALM6-R Trametinib	0.206252	0.888591	0.232111
NAlm6-R Ibrutinib	0.000363283	0.611264	0.000594315

## Sheet: Fig 5E
	% Viability
Trametinib (μM)	Nalm-6 Parental				Nalm-6 Resistant
50	1.35	1.95	2.33	0.77	3.4	3.34	3.85	4.1
12.5	29.06	38.22	35.41	29.54	15.19	15.36	19.97	20.88
3.125	65.49	59.68	67.49	58	27.72	27.51	26.68	26.91
0.78125	71.72	67.63	62.16	74.94	31.76	30.75	34.16	35.58
0.19531	77.89	76.61	73.15	73.14	33.75	33.35	41.35	45.37
0.04883	79.95	75.97	79.23	75.54	N/A	46.56	34.69	45.96
0.01221	86.42	89.99	90.67	91.66	50.78	45.96	50.97	43.45
0.00305	94.36	95.07	97.21	95.24	N/A	75.61	70.65	67.84
0.00076	99.65	98.41	99.42	94.98	87.17	82.49	80.76	82.79
0.00019	98.6747	101.343	101.129	98.8837	102.232	97.8164	98.4573	96.7382

## Sheet: Fig 5F
	% Viability
Ibrutinib (μM)	Nalm-6 Parental				Nalm-6 Resistant
50	1.813	1.322	2.118	2.081	1.583	2.117	2.598	0.764
16.6667	10.32	7.715	10.48	10.35	6.879	7.691	8.955	N/A
5.55556	58.35	58.83	75.93	73.05	38.37	38.25	36.61	14.73
1.85185	76.31	80.59	100.5	98.26	67.71	68.27	70.32	42.48
0.617284	82.14	84.81	107.9	105.5	83.88	80.24	83.23	64.1
0.205761	77.21	87.65	109	108.1	94.82	92.23	84.19	87.28
0.068587	100.7	100.8	95.17	93.14	94.89	91.38	85.57	84.47
0.0022862	89.04	86.11	116.3	109.6	97.68	105.9	101.1	100.1

## Sheet: Fig 5G
Resistant ALL patient 1
Trametinib (μM)	% live CD34+ Cells				Methotrexate (nM)	% live CD34+ Cells
50	-14.3921	9.67411	1.02315		1000	106.591	108.157
10	-14.0317	-0.47141	2.63334		250	120.883	120.567
2	-3.72417	-10.494	0.318685		62.5	125.671	152.068
0.4	-12.4459	7.64501	17.729		15.625	165.842	162.308
0.08	39.9567	19.9426	55.317		3.90625	169.311	167.689
0.016	46.8044	47.9811	67.947		0.976563	169.935	228.782
0.0001	100	100	100		0.001	100	100

[truncated: 3 more sheets: Fig 5H, Supplementary Fig 3, Supplementary Fig 4]
